# Supplementary material for: Screening of Secretory Proteins Linking Major Depressive Disorder with Heart Failure Based on Comprehensive Bioinformatics Analysis and Machine Learning
Source: Biomolecules. 2024 Jul 4;14(7):793. doi: 10.3390/biom14070793 (PMC11275063; doi:10.3390/biom14070793)
Supplement: Supplementary file 1 [file biomolecules-14-00793-s001.zip]

Archive with 2 entries (2 files):
- Supplementary Figures and Tables.pdf
- Supplementary File S1.pdf
